# Supplementary material for: Characterization of the Phenolic Fingerprint of Kolovi Extra Virgin Olive Oils from Lesvos with Regard to Altitude and Farming System Analyzed by UHPLC-QTOF-MS
Source: Molecules. 2021 Sep 17;26(18):5634. doi: 10.3390/molecules26185634 (PMC8471387; doi:10.3390/molecules26185634)
Supplement: Supplementary file 1 [file molecules-26-05634-s001.zip]

Archive with 1 entries (1 files):
- molecules-1332879-supplementary.pdf
